# Supplementary material for: A pleiotropic interaction between vision loss and hypermelanism in Astyanax mexicanus cave x surface hybrids
Source: BMC Evol Biol. 2016 Jun 30;16:145. doi: 10.1186/s12862-016-0716-y (PMC4929771; doi:10.1186/s12862-016-0716-y)
Supplement: Additional file 1: Table S1. — Genotypes of hybrid F2 individuals demonstrating dark pigmentation and small eyes (data reanalyzed from Protas et al. 2007). (XLSX 10 kb) [file 12862_2016_716_MOESM1_ESM.xlsx]

## Sheet: Sheet1
Table S1. Genotypes of hybrid F2 individuals demonstrating dark pigmentation and small eyes (Protas et al. 2007).
Individual ID	108C	227E	16C	214C	NYU27	227A	55A	43C	119C	204C	135A	216F	203F	216A	230D	30B	36D	133B	NYU33	131C	NYU8	NYU14	206A	216C	226E	NYU3/229B*	120C
98	1	3	2	1	0	3	0	3	3	1	3	1	1	2	0	0	3	3	2	2	1	3	3	2	1	1
145	1	3	3	2	3	3	2	0	0	1	1	1	0	3	3	3	0	1	3	3	0	3	1	0	2	2
169	1	0	2	0	3	3	3	3	3	1	0	0	3	0	0	0	3	3	2	0	2	1	3	0	3	0
190	1	3	2	3	1	3	3	1	1	1	1	1	0	3	0	3	1	2	2	3	1	3	3	2	2	1
312	1	1	2	0	3	3	3	3	3	1	1	0	1	2	2	2	0	0	2	0	3	3	2	3	0	1
375	3	0	0	1	1	3	1	1	0	0	3	0	3	3	0	0	0	3	1	2	2	1	3	2	0	3
383	1	0	2	3	1	3	1	2	1	1	3	1	1	2	3	3	0	2	3	2	1	3	3	0	0	3
390	3	1	3	3	1	3	3	3	1	1	1	0	0	3	0	0	0	3	3	2	3	3	3	2	3	0
397	3	2	0	0	3	0	3	1	3	2	1	2	0	2	2	3	3	3	0	2	2	0	2	1	3	1
Key
0: Missing Data		*Lg picture shows 229B instead
1: SS
2: CC
3: SC
